# Supplementary material for: Novel Camptothecin-Based Lipid Conjugated with Steroids and Triterpene Acids: Enhanced Cellular Uptake and Topoismerase I Inhibition
Source: Pharmaceutics. 2026 Jul 16;18(7):867. doi: 10.3390/pharmaceutics18070867 (PMC13415453; doi:10.3390/pharmaceutics18070867)
Supplement: Supplementary file 1 [file pharmaceutics-18-00867-s001.zip]

Archive with 1 entries (1 files):
- pharmaceutics-4440478-supplementary.pdf
